# Supplementary material for: Poultry Feather Waste as Bio-Based Cross-Linking Additive for Ethylene Propylene Diene Rubber
Source: Polymers (Basel). 2021 Nov 12;13(22):3908. doi: 10.3390/polym13223908 (PMC8623415; doi:10.3390/polym13223908)
Supplement: Supplementary file 1 [file polymers-13-03908-s001.zip]

Archive with 1 entries (1 files):
- polymers-1436476-supplementary.pdf
